# Supplementary material for: Prevalence and factors associated with multidrug resistant Escherichia coli carriage on chicken farms in west Nile region in Uganda: A cross-sectional survey
Source: PLOS Glob Public Health. 2025 Jan 16;5(1):e0003802. doi: 10.1371/journal.pgph.0003802 (PMC11737776; doi:10.1371/journal.pgph.0003802)
Supplement: S2 File — Values used for the data analysis. (XLS) [file pgph.0003802.s002.xls]

## Sheet: Sheet1
Farm_id	District	Sub_county	Parish	Village	Respondent_gender1	Respondent_farm_role1	Farmer_age	Farmer_maritalstatus1	Farmer_education1	Farmer_primary_profession1	Duration_in_poultry_farming1	Chicken_type1	Chicken_breed1	Chicken_source1	Chicken_production_system1	Chicken_flock_size1	Frequency_cleaning_poultry_1	Manure_disposal1	Wash_hands1	Frequency_waste_disposal_1	Presence_of_footbaths1	Wiremesh_on_openings1	changingroom_farmmarket1	staff_work_on_otherfarms1	Other_livestock_on_the_farm1	Vaccinate_chickens1	Drining_water_source1	Easy_Accesibity_of_treatment1	Vet_lab_functional1	Enough_qualified_animal_HCWS1	Consultancy_incase_of_sick_1	Active_ingredient_in_drug	Tetracycline	trimoxazole	Sulfadimidine	Enrolfloxacin	Doxycycline	Colistin	Ampicillin	Trimethoprim	Current_Drug_purposes1	Same_dose_each_time1	Route_of_administration1	Stop_druguse_before_sale1	Drug_provider1	Advise_when_using_drugs1	Followup_after_advise1	Aware_of_any_regulatory_body1	Otherworkers_responsible_sel1
PF001	Arua	Vurra	Eruba	Odumi	Female	Owner	26	Married	Tertiary	Yes	Less than a year	Meat type(Broiler)	Cross	Feed and chick seller	Intensive	Medium size(101-1000)	Monthly	Use as fertilizer	Yes	Monthly	No	Yes	No	No	No	Yes	Borehole	Yes	No	No	Private Vet Doctor	Tetracycline, Cotrimoxazole	1	1	0	0	0	0	0	0	Both therapeutic and preventive	No	Both feed and water	No	Pharmacy	Yes	Yes	Yes	Yes
PF002	Arua	Dadamu	Ariwara	Orinyanyi	Male	Manager	31	Married	Tertiary	No	Up to 5 years	Dual purpose(Cross)	Cross	Feed and chick seller	Intensive	Medium size(101-1000)	Monthly	Use as fertilizer	Yes	Monthly	Yes	Yes	Yes	Yes	Yes	Yes	Tap water	Yes	No	No	Private Vet Doctor	Tetarcycline	1	0	0	0	0	0	0	0	Both therapeutic and preventive	Yes	Water	Yes	Pharmacy	No	Yes	Yes	Yes
PF003	Arua	Dadamu	Ajono	Odumi	Male	Owner	42	Married	Tertiary	No	Up to 5 years	Dual purpose(Cross)	Cross	Other poultry farm	Semi intensive	Small holder farms(>50-100)	Once a week	In pit	No	Once a week	No	No	No	No	No	No	Tap water	No	No	Yes	Government Vet Doctor	Tetracycline	1	0	0	0	0	0	0	0	Therapeutic	No	Water	No	Government Veterinarian	Yes	No	No	No
PF004	Arua	Vurra	Nyio	Odumi	Female	Owner	36	Married	Secondary	No	Upto 10 years	Dual purpose(Cross)	Native	Other poultry farm	Free range	Small holder farms(>50-100)	Everyday	In pit	No	Everyday	No	No	No	No	Yes	No	Borehole	Yes	No	No	Government Vet Doctor	Tetracycline	1	0	0	0	0	0	0	0	Therapeutic	No	Water	No	Government Veterinarian	Yes	Yes	Yes	No
PF005	Arua	Vurra	Anyavu	Odumi	Female	Owner	43	Married	Tertiary	No	Up to 5 years	Egg type(Layer)	Exotics	Other poultry farm	Semi intensive	Small holder farms(>50-100)	Everyday	In pit	No	Everyday	No	No	No	No	Yes	No	Tap water	No	No	No	Private Vet Doctor	Tetracycline	1	0	0	0	0	0	0	0	Therapeutic	Yes	Water	No	Pharmacy	Yes	No	Yes	No
PF006	Arua	Vurra	Kuluva	Etori	Male	Manager	50	Married	Tertiary	Yes	More than 10 years	Egg type(Layer)	Exotics	Feed and chick seller	Intensive	Medium size(101-1000)	Monthly	Use as fertilizer	Yes	Monthly	Yes	Yes	Yes	Yes	Yes	Yes	Tap water	Yes	Yes	No	Private Vet Doctor	Tetracycline, Sulfadimidine	1	0	1	0	0	0	0	0	Both therapeutic and preventive	No	Water	No	Pharmacy	Yes	Yes	No	Yes
PF007	Arua	Dadamu	Tanganyika	Oli A	Male	Owner	36	Married	Secondary	Yes	Up to 5 years	Dual purpose(Cross)	Cross	Feed and chick seller	Intensive	Small holder farms(>50-100)	Once a week	Use as fertilizer	No	Once a week	No	No	No	No	No	Yes	Tap water	Yes	Yes	No	Government Vet Doctor	Tetracycline	1	0	0	0	0	0	0	0	Both therapeutic and preventive	Yes	Both feed and water	No	Government Veterinarian	No	Yes	No	No
PF008	Arua	Dadamu	Tanganyika	Oli C	Female	Owner	32	Married	Tertiary	No	Up to 5 years	Dual purpose(Cross)	Cross	Other poultry farm	Semi intensive	Small holder farms(>50-100)	Monthly	Use as fertilizer	No	Monthly	No	No	No	No	No	Yes	Borehole	Yes	Yes	No	Private Vet Doctor	Tetracycline, Enrolfloxacin, Sulfadimidine	1	0	1	1	0	0	0	0	Therapeutic	No	Both feed and water	No	Pharmacy	No	N/A	No	No
PF009	Arua	Aroi	Alivu	Alivu	Female	Manager	20	Single	Secondary	No	Less than a year	Dual purpose(Cross)	Native	Other poultry farm	Semi intensive	Small holder farms(>50-100)	Once a week	Use as fertilizer	No	Once a week	No	No	No	Yes	No	Yes	Tap water	Yes	No	No	Private Vet Doctor	Tetracycline	1	0	0	0	0	0	0	0	Both therapeutic and preventive	Yes	Water	Yes	Pharmacy	Yes	Yes	No	Yes
PF010	Arua	Aroi	Bura	Bura	Male	Owner	44	Married	Tertiary	No	Up to 5 years	Dual purpose(Cross)	Cross	Other poultry farm	Semi intensive	Small holder farms(>50-100)	Once a week	Use as fertilizer	No	Monthly	No	No	No	No	No	No	Borehole	Yes	Yes	No	Fellow farmer	Sulfadimidine	0	0	1	0	0	0	0	0	Prophlactic	No	Water	No	Government Veterinarian	No	N/A	No	No
PF011	Arua	Pajulu	Pokea	Okalimbe	Female	Owner	28	Married	Primary	Yes	Up to 5 years	Meat type(Broiler)	Exotics	Feed and chick seller	Intensive	Medium size(101-1000)	Monthly	Bag and sell	Yes	Monthly	Yes	Yes	Yes	No	Yes	Yes	Tap water	Yes	Yes	No	Private Vet Doctor	Doxycycline	0	0	0	0	1	0	0	0	Growth promotion	Yes	Both feed and water	No	Feed and chick dealer	Yes	Yes	No	Yes
PF012	Arua	Pajulu	Pokea	Okalimbe	Female	Owner	39	Married	Primary	Yes	Up to 5 years	Meat type(Broiler)	Exotics	Feed and chick seller	Intensive	Medium size(101-1000)	Monthly	Use as fertilizer	No	Monthly	Yes	Yes	Yes	Yes	No	Yes	Tap water	Yes	No	No	Private Vet Doctor	Tetracycline, Doxycycline	1	0	0	0	1	0	0	0	Prophlactic	Yes	Both feed and water	No	Feed and chick dealer	Yes	Yes	No	Yes
PF013	Arua	Vurra	Eruba	Ekaraka	Male	Owner	31	Married	Secondary	Yes	Up to 5 years	Dual purpose(Cross)	Cross	Other poultry farm	Semi intensive	Small holder farms(>50-100)	Once a week	Use as fertilizer	No	Monthly	No	No	No	No	No	No	Well	No	No	No	Fellow farmer	Tetracycline	1	0	0	0	0	0	0	0	Therapeutic	No	Water	No	Pharmacy	Yes	No	No	No
PF014	Arua	Adumi	Ewuata	Ewuata	Female	Owner	45	Married	Tertiary	Yes	More than 10 years	Meat type(Broiler)	Exotics	Feed and chick seller	Intensive	Medium size(101-1000)	Monthly	Bag and sell	Yes	Monthly	Yes	Yes	No	Yes	Yes	Yes	Borehole	Yes	No	No	Private Vet Doctor	Sulfadimidine, Doxycycline	0	0	1	0	1	0	0	0	Both therapeutic and preventive	No	Both feed and water	No	Pharmacy	Yes	Yes	No	Yes
PF015	Arua	Vurra	Kuluva	Ndrivu	Male	Owner	44	Married	Tertiary	Yes	Less than a year	Dual purpose(Cross)	Cross	Other poultry farm	Semi intensive	Small holder farms(>50-100)	Monthly	Use as fertilizer	No	Monthly	No	No	No	No	Yes	No	Borehole	No	No	No	Private Vet Doctor	Tetracycline	1	0	0	0	0	0	0	0	Prophlactic	Yes	Water	No	Pharmacy	Yes	No	No	No
PF016	Arua	Arua Hill Division	Awindiri	Awindiri cell	Female	Owner	55	Married	Tertiary	No	Up to 5 years	Meat type(Broiler)	Cross	Feed and chick seller	Intensive	Medium size(101-1000)	Monthly	Use as fertilizer	Yes	Monthly	Yes	Yes	No	No	Yes	Yes	Tap water	Yes	Yes	No	Private Vet Doctor	Tetracycline	1	0	0	0	0	0	0	0	Prophlactic	Yes	Both feed and water	No	Pharmacy	Yes	Yes	No	No
PF017	Arua	Arua Hill Division	Awindiri	Awindiri	Male	Owner	25	Single	Tertiary	Yes	Less than a year	Meat type(Broiler)	Exotics	Feed and chick seller	Semi intensive	Small holder farms(>50-100)	Once a week	Use as fertilizer	No	Monthly	No	No	No	No	Yes	No	Borehole	Yes	Yes	No	Private Vet Doctor	Tetracycline, Sulfadimidine	1	0	1	0	0	0	0	0	Both therapeutic and preventive	Yes	Both feed and water	No	Pharmacy	Yes	Yes	No	No
PF018	Arua	Pajulu	Driwala	Ombu	Female	Owner	22	Single	Tertiary	Yes	Less than a year	Dual purpose(Cross)	Cross	Other poultry farm	Intensive	Small holder farms(>50-100)	Monthly	Use as fertilizer	No	Monthly	No	Yes	No	No	No	No	Well	No	No	No	Fellow farmer	Tetracycline	1	0	0	0	0	0	0	0	Both therapeutic and preventive	Yes	Water	No	Pharmacy	No	N/A	No	No
PF019	Arua	Oluko	Onzivu	Kumara	Female	Owner	23	Single	Tertiary	Yes	Less than a year	Meat type(Broiler)	Exotics	Feed and chick seller	Intensive	Small holder farms(>50-100)	Monthly	Use as fertilizer	No	Everyday	Yes	Yes	No	No	Yes	No	Well	Yes	No	No	Fellow farmer	Sulfadimidine	0	0	1	0	0	0	0	0	Both therapeutic and preventive	Yes	Both feed and water	No	Pharmacy	Yes	Yes	No	No
PF020	Arua	Vurra	Ezuku	Adravu east	Male	Owner	41	Married	Tertiary	Yes	Upto 10 years	Meat type(Broiler)	Exotics	Feed and chick seller	Intensive	Medium size(101-1000)	Monthly	Use as fertilizer	No	Twice a week	No	Yes	No	No	Yes	No	Borehole	Yes	No	Yes	Private Vet Doctor	Cotrimoxazole	0	1	0	0	0	0	0	0	Both therapeutic and preventive	Yes	Both feed and water	Yes	Pharmacy	Yes	Yes	Yes	Yes
PF021	Arua	Vurra	Eruba	Ewata	Male	Owner	39	Married	Primary	Yes	Up to 5 years	Meat type(Broiler)	Exotics	Feed and chick seller	Intensive	Medium size(101-1000)	Monthly	Use as fertilizer	No	Once a week	No	Yes	No	No	No	No	Borehole	No	No	No	Fellow farmer	Tetracycline	1	0	0	0	0	0	0	0	Both therapeutic and preventive	Yes	Water	Yes	Pharmacy	Yes	No	No	No
PF022	Arua	Ayivuni	Mbaraka	Enzeva	Male	Owner	60	Married	Primary	Yes	Upto 10 years	Dual purpose(Cross)	Cross	Other poultry farm	Intensive	Small holder farms(>50-100)	Twice a week	In pit	No	Monthly	No	Yes	No	Yes	No	Yes	Well	Yes	No	No	Fellow farmer	Enrofloxacin, cotrioxazole, sulfadimidine, tetracycline	1	1	1	1	0	0	0	0		No	Water	Yes	Pharmacy	No	N/A	No	Yes
PF023	Arua	Adumi	Nyiovura	Ego-Ayiko	Male	Owner	30	Married	Informal/ Adult Education	No	Up to 5 years	Dual purpose(Cross)	Cross	Feed and chick seller	Semi intensive	Medium size(101-1000)	Monthly	Use as fertilizer	No	Once a week	No	No	No	No	No	No	Well	No	No	No	Private Vet Doctor	Tetracycline, Sulfadimidine, cotrimoxazole	1	1	1	0	0	0	0	0	Both therapeutic and preventive	No	Both feed and water	Yes	Pharmacy	Yes	Yes	No	No
PF024	Arua	Aroi	Michu	Michu	Female	Owner	36	Married	Tertiary	No	Less than a year	Dual purpose(Cross)	Cross	Other poultry farm	Free range	Small holder farms(>50-100)	Everyday	Use as fertilizer	No	Monthly	No	No	No	No	Yes	No	Well	No	No	No	Private Vet Doctor	Tetracycline, Sulfadimidine	1	0	1	0	0	0	0	0	Both therapeutic and preventive	No	Both feed and water	Yes	Pharmacy	Yes	Yes	No	No
PF025	Arua	Adumi	Ombaci	Ekaraka	Male	Owner	61	Married	Tertiary	No	Upto 10 years	Dual purpose(Cross)	Cross	Other poultry farm	Free range	Small holder farms(>50-100)	Everyday	Use as fertilizer	No	Everyday	No	No	No	No	Yes	No	Well	No	No	No	Fellow farmer	Cotrimoxazole, Erythromycine, tetracycline	1	1	0	0	0	0	0	0	Therapeutic	No	Water	Yes	Pharmacy	Yes	No	No	No
PF026	Arua	Adumi	Mite	Alivu	Female	Owner	37	Married	Tertiary	No	Up to 5 years	Dual purpose(Cross)	Cross	Other poultry farm	Intensive	Small holder farms(>50-100)	Monthly	Use as fertilizer	No	Everyday	No	Yes	No	No	Yes	No	Borehole	No	No	No	Government Vet Doctor	Tetracycline	1	0	0	0	0	0	0	0	Both therapeutic and preventive	Yes	Water	Yes	Government Veterinarian	Yes	Yes	No	No
PF027	Arua	Adumi	Anyara	Omoo	Male	Owner	40	Married	Secondary	No	More than 10 years	Dual purpose(Cross)	Native	Other poultry farm	Free range	Small holder farms(>50-100)	Everyday	In pit	No	Everyday	No	No	No	No	Yes	No	Borehole	No	No	No	Fellow farmer	Cotrimoxazole	0	1	0	0	0	0	0	0	Both therapeutic and preventive	Yes	Water	Yes	Pharmacy	No	N/A	No	No
PF028	Arua	Adumi	Kati	Pajuru	Male	Owner	34	Married	Tertiary	No	Up to 5 years	Dual purpose(Cross)	Native	Other poultry farm	Free range	Small holder farms(>50-100)	Everyday	Use as fertilizer	No	Monthly	No	No	No	Yes	Yes	No	Borehole	No	No	No	Fellow farmer	Sulfadimidine	0	0	1	0	0	0	0	0	Therapeutic	Yes	Water	Yes	Pharmacy	No	N/A	No	No
PF029	Arua	Oluko	Nyio	Muni	Male	Owner	50	Married	Primary	No	Upto 10 years	Dual purpose(Cross)	Native	On farm	Free range	Small holder farms(>50-100)	Everyday	Use as fertilizer	No	Once a week	No	No	No	No	Yes	No	Tap water	No	No	No	Fellow farmer	Tetracycline	1	0	0	0	0	0	0	0	Therapeutic	Yes	Water	Yes	Pharmacy	Yes	No	No	No
PF030	Arua	Dadamu	Tanganyika	Oli B	Female	Owner	33	Married	Primary	No	Up to 5 years	Dual purpose(Cross)	Native	On farm	Free range	Small holder farms(>50-100)	Twice a week	Use as fertilizer	No	Once a week	No	No	No	No	No	No	Borehole	No	No	No	Fellow farmer										Therapeutic	No	Water	No	Pharmacy	Yes	No	No	No
PF031	Arua	Pajulu	Driwala	Okalimbe	Male	Manager	29	Married	Secondary	No	Up to 5 years	Dual purpose(Cross)	Native	On farm	Free range	Small holder farms(>50-100)	Everyday	Use as fertilizer	No	Twice a week	No	No	No	Yes	Yes	No	Borehole	No	No	No	Government Vet Doctor	Tetracycline, Sulfadimidine	1	0	1	0	0	0	0	0	Therapeutic	No	Water	Yes	Government Veterinarian	Yes	Yes	No	Yes
PF032	Arua	Pajulu	Adalafu	Okaliba	Male	Manager	35	Married	Primary	No	Up to 5 years	Dual purpose(Cross)	Cross	Other poultry farm	Semi intensive	Small holder farms(>50-100)	Twice a week	Use as fertilizer	No	Monthly	No	Yes	No	Yes	Yes	No	Borehole	No	No	No	Government Vet Doctor	Tetracycline	1	0	0	0	0	0	0	0	Therapeutic	Yes	Water	Yes	Government Veterinarian	Yes	No	No	Yes
PF033	Arua	Arua Hill Division	Mvara	Congo	Female	Owner	34	Married	Secondary	Yes	Up to 5 years	Meat type(Broiler)	Cross	Other poultry farm	Semi intensive	Small holder farms(>50-100)	Monthly	In pit	No	Monthly	No	Yes	No	No	Yes	Yes	Borehole	No	No	No	Government Vet Doctor	Tetracycline	1	0	0	0	0	0	0	0	Both therapeutic and preventive	No	Both feed and water	No	Government Veterinarian	Yes	Yes	No	No
PF034	Arua	Arua Hill Division	Mvara	Congo	Male	Owner	32	Married	Secondary	Yes	Less than a year	Dual purpose(Cross)	Cross	Feed and chick seller	Semi intensive	Small holder farms(>50-100)	Once a week	Use as fertilizer	No	Once a week	No	Yes	No	No	Yes	Yes	Borehole	Yes	No	No	Private Vet Doctor	Tetracycline, Sulfadimidine, Cotrimoxazole	1	1	1	0	0	0	0	0	Both therapeutic and preventive	No	Both feed and water	Yes	Pharmacy	Yes	No	No	No
PF035	Arua	Arivu	Awika	Etori	Male	Owner	45	Married	Secondary	No	Up to 5 years	Dual purpose(Cross)	Cross	Feed and chick seller	Semi intensive	Small holder farms(>50-100)	Twice a week	Use as fertilizer	No	Twice a week	No	Yes	No	No	Yes	Yes	Borehole	No	No	No	Government Vet Doctor	Tetracycline	1	0	0	0	0	0	0	0	Both therapeutic and preventive	No	Both feed and water	Yes	Government Veterinarian	Yes	Yes	No	No
PF036	Arua	Arivu	Omoo	Aciba	Female	Owner	20	Married	Secondary	Yes	Less than a year	Dual purpose(Cross)	Cross	Other poultry farm	Semi intensive	Small holder farms(>50-100)	Twice a week	Use as fertilizer	No	Twice a week	No	Yes	No	No	Yes	No	Borehole	No	No	No	Government Vet Doctor	Tetracycline	1	0	0	0	0	0	0	0	Both therapeutic and preventive	No	Both feed and water	No	Government Veterinarian	Yes	Yes	No	No
PF037	Arua	Arivu	Ulupi	Okavu	Female	Owner	24	Married	Secondary	Yes	Up to 5 years	Dual purpose(Cross)	Cross	Other poultry farm	Semi intensive	Small holder farms(>50-100)	Twice a week	Use as fertilizer	No	Twice a week	No	Yes	No	No	Yes	No	Borehole	No	No	No	Government Vet Doctor	Tetracyline	1	0	0	0	0	0	0	0	Both therapeutic and preventive	Yes	Both feed and water	No	Government Veterinarian	Yes	Yes	No	No
PF038	Arua	Arivu	Pajuru	Ombaci	Female	Owner	55	Single	Primary	Yes	Up to 5 years	Dual purpose(Cross)	Cross	Other poultry farm	Semi intensive	Small holder farms(>50-100)	Once a week	In pit	Yes	Once a week	No	Yes	No	Yes	Yes	No	Tap water	No	No	No	Government Vet Doctor	Tetracycline	1	0	0	0	0	0	0	0	Both therapeutic and preventive	No	Both feed and water	No	Government Veterinarian	Yes	Yes	No	Yes
PF039	Arua	Arivu	Ombavu	Egara	Female	Owner	56	Single	Primary	Yes	Up to 5 years	Dual purpose(Cross)	Cross	Other poultry farm	Intensive	Small holder farms(>50-100)	Monthly	Use as fertilizer	Yes	Once a week	No	Yes	No	No	Yes	No	Borehole	No	No	No	Government Vet Doctor	Tetracycline	1	0	0	0	0	0	0	0	Both therapeutic and preventive	No	Both feed and water	No	Government Veterinarian	Yes	No	No	No
PF040	Arua	Dadamu	Luvu	Ariwa	Female	Manager	50	Single	Tertiary	Yes	Upto 10 years	Egg type(Layer)	Exotics	Feed and chick seller	Intensive	Medium size(101-1000)	Monthly	Use as fertilizer	Yes	Everyday	Yes	Yes	Yes	Yes	Yes	Yes	Tap water	Yes	No	Yes	Private Vet Doctor	Tetracycline, Sulfadimidine, Cotrimoxazole	1	1	1	0	0	0	0	0	Both therapeutic and preventive	No	Both feed and water	No	Pharmacy	No	Yes	Yes	Yes
PF041	Arua	Dadamu	Arivu	Town	Female	Manager	50	Married	Tertiary	Yes	More than 10 years	Dual purpose(Cross)	Cross	Feed and chick seller	Intensive	Medium size(101-1000)	Monthly	Use as fertilizer	Yes	Once a week	Yes	Yes	Yes	Yes	Yes	Yes	Tap water	Yes	No	No	Government Vet Doctor	Sulfadimidine, Tetracycline	1	0	1	0	0	0	0	0	Both therapeutic and preventive	No	Both feed and water	Yes	Pharmacy	No	Yes	No	Yes
PF042	Arua	Dadamu	Tanganyika	Tanganyika	Female	Manager	34	Single	Tertiary	No	More than 10 years	Dual purpose(Cross)	Cross	Feed and chick seller	Intensive	Medium size(101-1000)	Monthly	Use as fertilizer	Yes	Twice a week	Yes	Yes	Yes	Yes	Yes	Yes	Tap water	Yes	No	No	Private Vet Doctor	Tetracycline	1	0	0	0	0	0	0	0	Both therapeutic and preventive	No	Both feed and water	Yes	Pharmacy	Yes	Yes	No	Yes
PF043	Arua	Vurra	Onzivu		Male	Manager	55	Married	Tertiary	No	More than 10 years	Dual purpose(Cross)	Cross	Feed and chick seller	Intensive	Small holder farms(>50-100)	Monthly	Use as fertilizer	Yes	Once a week	Yes	Yes	Yes	Yes	Yes	Yes	Tap water	No	No	No	Fellow farmer	Tetracycline, Cotrimoxazole	1	1	0	0	0	0	0	0	Both therapeutic and preventive	No	Both feed and water	Yes	Pharmacy	Yes	No	Yes	Yes
PF044	Arua	Oluko	Nyio	Nyio	Male	Owner	42	Married	Primary	No	Up to 5 years	Egg type(Layer)	Exotics	Feed and chick seller	Intensive	Medium size(101-1000)	Monthly	Bag and sell	Yes	Once a week	Yes	Yes	Yes	Yes	Yes	Yes	Tap water	No	No	No	Private Vet Doctor	Tetracycline	1	0	0	0	0	0	0	0	Both therapeutic and preventive	Yes	Both feed and water	No	Pharmacy	Yes	No	No	No
PF045	Arua	Oluko	Nyio	Muni	Male	Manager	24	Single	Secondary	Yes	Less than a year	Egg type(Layer)	Exotics	Feed and chick seller	Intensive	Small holder farms(>50-100)	Monthly	Bag and sell	No	Once a week	Yes	Yes	No	No	No	No	Tap water	No	No	No	Private Vet Doctor										Both therapeutic and preventive	Yes	Water	No	Pharmacy	Yes	Yes	No	No
PF046	Arua	Pajulu	Driwala	Okalimbe	Male	Manager	22	Single	Tertiary	Yes	Less than a year	Dual purpose(Cross)	Cross	Other poultry farm	Intensive	Small holder farms(>50-100)	Monthly	Use as fertilizer	No	Monthly	No	Yes	No	Yes	Yes	No	Borehole	No	No	No	Government Vet Doctor	Tetracycline, Sulfadimidine	1	0	1	0	0	0	0	0	Therapeutic	No	Water	Yes	Government Veterinarian	Yes	No	No	No
PF047	Arua	Pajulu	Alivu	Aivu	Male	Owner	40	Married	Tertiary	No	Up to 5 years	Dual purpose(Cross)	Cross	Other poultry farm	Free range	Small holder farms(>50-100)	Everyday	In pit	No	Monthly	No	No	No	No	Yes	No	Borehole	Yes	No	No	Government Vet Doctor	Tetracycline, Sulfadimidine	1	0	1	0	0	0	0	0	Therapeutic	No	Water	Yes	Government Veterinarian	Yes	No	No	No
PF048	Arua	Arua Hill Division	Bazaar	Bazaar	Male	Manager	41	Married	Tertiary	No	Up to 5 years	Dual purpose(Cross)	Cross	Feed and chick seller	Semi intensive	Small holder farms(>50-100)	Once a week	Use as fertilizer	No	Monthly	No	No	No	No	Yes	Yes	Borehole	No	No	No	Government Vet Doctor	Tetracycline, Sulfadimidine	1	0	1	0	0	0	0	0	Both therapeutic and preventive	No	Both feed and water	Yes	Government Veterinarian	Yes	Yes	No	No
PF049	Arua	Pajulu	Komite	Buraa	Male	Owner	39	Married	Secondary	No	Upto 10 years	Dual purpose(Cross)	Native	Other poultry farm	Free range	Small holder farms(>50-100)	Everyday	In pit	No	Monthly	No	No	No	No	Yes	No	Borehole	No	No	No	Government Vet Doctor	Tetracycline, Sulfadimidine	1	0	1	0	0	0	0	0	Therapeutic	No	Water	Yes	Government Veterinarian	No	N/A	No	No
PF050	Arua	Oluko	Wandi	Pajulu	Male	Owner	53	Married	Secondary	No	Up to 5 years	Dual purpose(Cross)	Cross	Feed and chick seller	Semi intensive	Small holder farms(>50-100)	Twice a week	Use as fertilizer	No	Monthly	No	Yes	No	No	Yes	No	Well	No	No	No	Government Vet Doctor	Erythromycin, Tetracycline, Streptomycin, Colistin	1	0	0	0	0	1	0	0	Both therapeutic and preventive	Yes	Both feed and water	No	Pharmacy	Yes	Yes	No	No
PF051	Arua	Vurra	Anyavu	Ayivu	Female	Owner	56	Married	Tertiary	Yes	Up to 5 years	Meat type(Broiler)	Exotics	Feed and chick seller	Intensive	Small holder farms(>50-100)	Monthly	Use as fertilizer	Yes	Monthly	Yes	Yes	No	No	No	Yes	Borehole	No	No	No	Private Vet Doctor	Tetracycline, Enrofloxacin	1	0	0	1	0	0	0	0	Both therapeutic and preventive	No	Both feed and water	No	Pharmacy	Yes	No	No	No
PF052	Arua	Pajulu	Driwala	Okalimbe	Male	Owner	40	Married	Tertiary	No	Less than a year	Meat type(Broiler)	Exotics	Feed and chick seller	Intensive	Small holder farms(>50-100)	Monthly	Use as fertilizer	No	Monthly	No	Yes	No	No	No	No	Borehole	No	No	No	Private Vet Doctor	Trimethoprim	0	0	0	0	0	0	0	1	Both therapeutic and preventive	Yes	Both feed and water	No	Pharmacy	Yes	No	No	No
PF053	Arua	Pajulu	Alivu	Aivu	Female	Manager	26	Married	Primary	Yes	Up to 5 years	Meat type(Broiler)	Exotics	Feed and chick seller	Intensive	Small holder farms(>50-100)	Monthly	Use as fertilizer	No	Monthly	Yes	Yes	No	No	Yes	No	Tap water	No	Yes	No	Private Vet Doctor	Doxyxycline, tyloin	0	0	0	0	1	0	0	0	Both therapeutic and preventive	Yes	Both feed and water	No	Pharmacy	Yes	No	No	No
PF054	Arua	Pajulu	Komite	Buraa	Female	Owner	37	Married	Tertiary	Yes	Up to 5 years	Meat type(Broiler)	Exotics	Feed and chick seller	Intensive	Medium size(101-1000)	Monthly	Use as fertilizer	Yes	Monthly	Yes	Yes	No	No	Yes	Yes	Tap water	Yes	Yes	No	Private Vet Doctor	Tetracycline	1	0	0	0	0	0	0	0	Both therapeutic and preventive	Yes	Both feed and water	No	Pharmacy	Yes	No	No	No
PF055	Arua	Arua Hill Division	Awindiri	Niva cell	Female	Owner	50	Married	Tertiary	No	Up to 5 years	Meat type(Broiler)	Exotics	Feed and chick seller	Intensive	Small holder farms(>50-100)	Once a week	Use as fertilizer	No	Monthly	Yes	Yes	No	No	No	Yes	Tap water	Yes	Yes	Yes	Private Vet Doctor	Tetracycline	1	0	0	0	0	0	0	0	Both therapeutic and preventive	Yes	Both feed and water	No	Pharmacy	Yes	No	No	No
PF056	Arua	Arua Hill Division	Awindiri	Niva cell prisons	Female	Owner	37	Married	Tertiary	No	Up to 5 years	Meat type(Broiler)	Exotics	Feed and chick seller	Intensive	Small holder farms(>50-100)	Monthly	Use as fertilizer	Yes	Monthly	Yes	Yes	No	No	No	Yes	Tap water	Yes	Yes	Yes	Private Vet Doctor	Tetracycline	1	0	0	0	0	0	0	0	Both therapeutic and preventive	Yes	Both feed and water	No	Pharmacy	Yes	No	No	No
PF057	Arua	Oluko	Anipi	Nyai	Male	Manager	40	Married	Informal/ Adult Education	No	Up to 5 years	Dual purpose(Cross)	Cross	Feed and chick seller	Intensive	Small holder farms(>50-100)	Monthly	Use as fertilizer	No	Once a week	Yes	Yes	No	No	Yes	Yes	Borehole	No	No	No	Government Vet Doctor	Tetracycline	1	0	0	0	0	0	0	0	Both therapeutic and preventive	No	Water	No	Government Veterinarian	Yes	No	No	Yes
PF058	Arua	Oluko	Anipi	Nyai	Female	Manager	27	Married	Secondary	No	Up to 5 years	Meat type(Broiler)	Exotics	Feed and chick seller	Semi intensive	Small holder farms(>50-100)	Once a week	Use as fertilizer	No	Once a week	No	Yes	No	No	Yes	No	Borehole	No	No	No	Government Vet Doctor	Tetracycline	1	0	0	0	0	0	0	0	Therapeutic	Yes	Both feed and water	No	Government Veterinarian	Yes	Yes	No	No
PF059	Arua	Oluko	Anipi	Okaa	Female	Owner	38	Married	Secondary	Yes	Upto 10 years	Dual purpose(Cross)	Cross	Other poultry farm	Semi intensive	Small holder farms(>50-100)	Once a week	Use as fertilizer	No	Once a week	No	Yes	No	No	Yes	No	Borehole	No	No	No	Government Vet Doctor	Tetracycline	1	0	0	0	0	0	0	0	Therapeutic	No	Water	No	Government Veterinarian	Yes	Yes	No	No
PF060	Arua	Manibe	Lufe	Bura	Female	Owner	42	Married	Primary	Yes	More than 10 years	Dual purpose(Cross)	Cross	Other poultry farm	Semi intensive	Medium size(101-1000)	Once a week	Use as fertilizer	No	Once a week	No	Yes	No	No	Yes	No	Borehole	No	No	No	Government Vet Doctor	Tetracycline	1	0	0	0	0	0	0	0	Therapeutic	No	Both feed and water	No	Government Veterinarian	Yes	No	No	No
PF061	Arua	Manibe	Odravu	Obopi	Female	Owner	45	Married	Informal/ Adult Education	Yes	More than 10 years	Dual purpose(Cross)	Native	On farm	Free range	Small holder farms(>50-100)	Everyday	Use as fertilizer	No	Everyday	No	No	No	No	No	No	Borehole	No	No	No	Fellow farmer	Tetracycline	1	0	0	0	0	0	0	0	Therapeutic	Yes	Water	Yes	Pharmacy	No	No	No	No
PF062	Arua	Manibe	Ombaci	Ombavu	Female	Owner	45	Married	Informal/ Adult Education	No	Up to 5 years	Dual purpose(Cross)	Native	On farm	Free range	Small holder farms(>50-100)	Everyday	Use as fertilizer	No	Everyday	No	No	No	No	Yes	No	Borehole	No	No	No	Fellow farmer	Tetracycline	1	0	0	0	0	0	0	0	Therapeutic	Yes	Water	No	Pharmacy	Yes	No	No	No
PF063	Arua	Manibe	Ewadri	Alia	Female	Owner	55	Single	Informal/ Adult Education	No	Upto 10 years	Dual purpose(Cross)	Native	On farm	Free range	Small holder farms(>50-100)	Everyday	Use as fertilizer	No	Everyday	No	No	No	No	Yes	No	Borehole	No	No	No	Fellow farmer	Tetracycline	1	0	0	0	0	0	0	0	Therapeutic	Yes	Water	No	Pharmacy	No	No	No	No
PF064	Arua	Manibe	Eleku	Alia	Female	Owner	30	Married	Primary	No	More than 10 years	Dual purpose(Cross)	Native	On farm	Free range	Small holder farms(>50-100)	Everyday	Use as fertilizer	No	Everyday	No	No	No	No	Yes	No	Well	No	No	No	Fellow farmer	Tetracycline	1	0	0	0	0	0	0	0	Therapeutic	Yes	Water	Yes	Pharmacy	Yes	No	No	No
PF065	Arua	River Oli division	Pangisa	Bibia	Female	Owner	37	Married	Primary	Yes	Up to 5 years	Meat type(Broiler)	Exotics	Feed and chick seller	Intensive	Small holder farms(>50-100)	Monthly	Use as fertilizer	No	Once a week	No	Yes	No	No	Yes	Yes	Tap water	Yes	Yes	No	Private Vet Doctor										Both therapeutic and preventive	Yes	Both feed and water	No	Pharmacy	Yes	Yes	No	No
PF066	Arua	River Oli division	Adalafu	Adalafu	Male	Owner	33	Married	Tertiary	Yes	Up to 5 years	Meat type(Broiler)	Exotics	Feed and chick seller	Semi intensive	Medium size(101-1000)	Monthly	Use as fertilizer	Yes	Everyday	Yes	Yes	No	No	No	Yes	Tap water	Yes	Yes	Yes	Government Vet Doctor	Tetracycline, Sulfadimidine	1	0	1	0	0	0	0	0	Both therapeutic and preventive	No	Both feed and water	No	Pharmacy	Yes	No	No	Yes
PF067	Arua	Oluko	Nyio	Muni	Female	Owner	34	Married	Primary	Yes	Upto 10 years	Dual purpose(Cross)	Cross	Feed and chick seller	Semi intensive	Small holder farms(>50-100)	Monthly	Use as fertilizer	Yes	Everyday	No	Yes	No	No	Yes	No	Borehole	Yes	No	No	Private Vet Doctor										Therapeutic	Yes	Water	Yes	Pharmacy	Yes	No	No	No
PF068	Arua	Ayivuni	Anzu	Kijoro Kubo	Female	Owner	36	Married	Secondary	Yes	Up to 5 years	Dual purpose(Cross)	Cross	Feed and chick seller	Intensive	Small holder farms(>50-100)	Monthly	In pit	No	Everyday	No	Yes	No	No	No	No	Borehole	No	No	No	Government Vet Doctor	Tetracycline	1	0	0	0	0	0	0	0	Both therapeutic and preventive	Yes	Both feed and water	Yes	Pharmacy	Yes	No	No	No
PF069	Arua	Ayivuni	Turu	Mbaraka	Female	Owner	28	Married	Tertiary	Yes	Up to 5 years	Dual purpose(Cross)	Cross	Feed and chick seller	Semi intensive	Medium size(101-1000)	Once a week	Use as fertilizer	Yes	Twice a week	No	Yes	No	No	Yes	Yes	Borehole	Yes	No	No	Government Vet Doctor	Tetracycline	1	0	0	0	0	0	0	0	Both therapeutic and preventive	Yes	Both feed and water	Yes	Pharmacy	Yes	No	No	Yes
PF070	Arua	Ayivuni	Olevu	Kati	Male	Owner	30	Married	Tertiary	Yes	Upto 10 years	Meat type(Broiler)	Exotics	Feed and chick seller	Semi intensive	Small holder farms(>50-100)	Twice a week	Use as fertilizer	No	Twice a week	No	Yes	No	No	No	No	Borehole	No	No	No	Government Vet Doctor	Tetracycline	1	0	0	0	0	0	0	0	Both therapeutic and preventive	Yes	Both feed and water	No	Government Veterinarian	Yes	No	No	Yes
PF071	Arua	Ayivuni	Kubo	Limvuku	Male	Owner	36	Married	Tertiary	No	Up to 5 years	Dual purpose(Cross)	Cross	Feed and chick seller	Semi intensive	Small holder farms(>50-100)	Once a week	In pit	Yes	Monthly	No	Yes	No	No	No	No	Borehole	Yes	No	Yes	Government Vet Doctor	Tetracycline	1	0	0	0	0	0	0	0	Therapeutic	No	Water	Yes	Government Veterinarian	Yes	Yes	Yes	No
PF072	Arua	Adumi	Mite	Alivu	Male	Owner	43	Married	Tertiary	No	Upto 10 years	Dual purpose(Cross)	Native	On farm	Semi intensive	Small holder farms(>50-100)	Once a week	Use as fertilizer	No	Monthly	No	Yes	No	No	No	No	Borehole	Yes	No	Yes	Private Vet Doctor	Sulfadimidine	0	0	1	0	0	0	0	0	Prophlactic	Yes	Water	Yes	Pharmacy	Yes	No	No	Yes
PF073	Arua	Adumi	Anyara	Omoo	Male	Owner	37	Married	Tertiary	No	More than 10 years	Dual purpose(Cross)	Native	On farm	Semi intensive	Small holder farms(>50-100)	Once a week	In pit	No	Monthly	No	Yes	No	No	No	No	Tap water	No	No	No	Government Vet Doctor	Tetracycline, Sulfadimidine	1	0	1	0	0	0	0	0	Prophlactic	No	Water	Yes	Government Veterinarian	No	N/A	No	No
PF074	Arua	Ayivuni	Anzu	Kijoro Kubo	Male	Owner	34	Married	Tertiary	No	Upto 10 years	Dual purpose(Cross)	Native	On farm	Free range	Small holder farms(>50-100)	Everyday	Use as fertilizer	No	Everyday	No	No	No	No	Yes	No	Borehole	Yes	No	No	Government Vet Doctor	Tetracycline, Sulfadimidine	1	0	1	0	0	0	0	0	Prophlactic	No	Water	Yes	Pharmacy	Yes	No	No	Yes
PF075	Arua	Ayivuni	Anzu	Kijoro Kubo	Female	Owner	26	Married	Informal/ Adult Education	Yes	Up to 5 years	Dual purpose(Cross)	Native	On farm	Free range	Small holder farms(>50-100)	Everyday	In pit	No	Everyday	No	No	No	No	No	No	Borehole	No	No	No	Government Vet Doctor	Tetracycline, Sulfadimidine	1	0	1	0	0	0	0	0	Prophlactic	No	Water	Yes	Government Veterinarian	Yes	No	No	No
PF076	Arua	River Oli division	Adalafu	Obolokofuku	Female	Owner	29	Married	Tertiary	Yes	Upto 10 years	Dual purpose(Cross)	Cross	Feed and chick seller	Semi intensive	Medium size(101-1000)	Monthly	Bag and sell	Yes	Once a week	Yes	Yes	Yes	No	Yes	Yes	Tap water	Yes	Yes	No	Government Vet Doctor	Tetracycline, Sulfadimidine	1	0	1	0	0	0	0	0	Both therapeutic and preventive	No	Both feed and water	No	Pharmacy	Yes	Yes	No	Yes
PF077	Arua	River Oli division	Kenya	Enyau	Female	Owner	50	Single	Tertiary	Yes	Upto 10 years	Dual purpose(Cross)	Cross	Feed and chick seller	Intensive	Medium size(101-1000)	Monthly	Bag and sell	Yes	Twice a week	Yes	Yes	Yes	No	Yes	Yes	Tap water	Yes	Yes	No	Government Vet Doctor	Sulfadimidine	0	0	1	0	0	0	0	0	Both therapeutic and preventive	Yes	Water	No	Pharmacy	Yes	Yes	No	Yes
PF078	Arua	River Oli division	Kenya	Prison	Female	Owner	30	Married	Secondary	Yes	Up to 5 years	Dual purpose(Cross)	Cross	Feed and chick seller	Intensive	Medium size(101-1000)	Monthly	Bag and sell	Yes	Everyday	Yes	Yes	Yes	No	Yes	Yes	Tap water	Yes	Yes	No	Government Vet Doctor	Tetracycline, Sulfadimidine	1	0	1	0	0	0	0	0	Both therapeutic and preventive	No	Both feed and water	No	Pharmacy	Yes	Yes	No	No
PF079	Arua	Arua Hill Division	Kenya	Enyau	Female	Owner	22	Married	Informal/ Adult Education	Yes	Up to 5 years	Dual purpose(Cross)	Cross	Feed and chick seller	Intensive	Medium size(101-1000)	Monthly	Bag and sell	No	Twice a week	Yes	Yes	No	No	Yes	Yes	Tap water	Yes	No	No	Private Vet Doctor	Tetracycline	1	0	0	0	0	0	0	0	Both therapeutic and preventive	Yes	Both feed and water	No	Pharmacy	Yes	Yes	No	Yes
PF080	Arua	River Oli division	Kenya	Prison	Male	Owner	38	Married	Tertiary	Yes	Up to 5 years	Dual purpose(Cross)	Cross	Feed and chick seller	Semi intensive	Medium size(101-1000)	Monthly	Use as fertilizer	No	Once a week	Yes	Yes	No	No	Yes	Yes	Tap water	No	Yes	No	Private Vet Doctor	Tetracycline, Sulfadimidine, Cotrimoxazole	1	1	1	0	0	0	0	0	Both therapeutic and preventive	No	Both feed and water	No	Pharmacy	Yes	No	No	Yes
PF081	Arua	River Oli division	Pangisa	Baruku	Female	Manager	23	Married	Primary	Yes	Up to 5 years	Dual purpose(Cross)	Cross	Feed and chick seller	Intensive	Medium size(101-1000)	Monthly	Use as fertilizer	No	Once a week	No	Yes	No	No	Yes	Yes	Tap water	Yes	Yes	No	Private Vet Doctor	Erythromycin, Tetracycline, Streptomycin, Colistin	1	0	0	0	0	1	0	0	Both therapeutic and preventive	Yes	Both feed and water	No	Pharmacy	Yes	No	No	Yes
PF082	Arua	Ayivuni	Turu	Mbaraka	Female	Owner	60	Single	Informal/ Adult Education	Yes	More than 10 years	Dual purpose(Cross)	Cross	Feed and chick seller	Semi intensive	Small holder farms(>50-100)	Monthly	Use as fertilizer	Yes	Twice a week	No	Yes	No	No	Yes	Yes	Tap water	No	No	No	Government Vet Doctor	Erythromycin, Tetracycline, Streptomycin, Colistin, Sulfadimidine	1	0	1	0	0	1	0	0	Both therapeutic and preventive	No	Both feed and water	No	Pharmacy	Yes	No	No	No
PF083	Arua	Ayivuni	Olevu	Kati	Female	Owner	39	Married	Secondary	No	Upto 10 years	Dual purpose(Cross)	Native	Other poultry farm	Semi intensive	Small holder farms(>50-100)	Monthly	Use as fertilizer	Yes	Once a week	No	Yes	No	No	Yes	No	Tap water	No	No	No	Government Vet Doctor	Collistin, Ampicillin	0	0	0	0	0	1	1	0	Therapeutic	Yes	Water	Yes	Pharmacy	Yes	No	No	Yes
PF084	Arua	River Oli division	Pangisa	Baruku	Female	Owner	32	Married	Tertiary	Yes	Less than a year	Meat type(Broiler)	Exotics	Feed and chick seller	Intensive	Small holder farms(>50-100)	Monthly	In pit	No	Monthly	No	Yes	No	No	Yes	Yes	Tap water	No	Yes	Yes	Government Vet Doctor	Cotrimoxazole	0	1	0	0	0	0	0	0	Therapeutic	Yes	Water	No	Pharmacy	Yes	No	No	No
PF085	Arua	Ayivuni	Turu	Mbaraka	Female	Owner	28	Married	Secondary	Yes	Upto 10 years	Meat type(Broiler)	Exotics	Feed and chick seller	Intensive	Medium size(101-1000)	Monthly	Use as fertilizer	No	Monthly	Yes	Yes	No	No	Yes	Yes	Borehole	No	No	No	Government Vet Doctor	Erythromycin, Tetracycline, Streptomycin, Colistin, Sulfadimidine	1	0	1	0	0	1	0	0	Both therapeutic and preventive	Yes	Both feed and water	No	Pharmacy	Yes	No	No	No
PF086	Arua	Ayivuni	Olevu	Kati	Female	Owner	45	Single	Primary	Yes	Less than a year	Dual purpose(Cross)	Cross	Other poultry farm	Intensive	Small holder farms(>50-100)	Monthly	Use as fertilizer	No	Once a week	No	Yes	No	No	No	No	Borehole	No	No	No	Private Vet Doctor										Therapeutic	Yes	Water	No	Pharmacy	Yes	No	No	Yes
PF087	Arua	River Oli division	Pangisa	Baruku	Female	Owner	27	Married	Tertiary	No	Less than a year	Dual purpose(Cross)	Cross	Other poultry farm	Semi intensive	Small holder farms(>50-100)	Monthly	In pit	Yes	Twice a week	No	Yes	No	No	Yes	No	Tap water	Yes	Yes	No	Government Vet Doctor	Erythromycin	0	0	0	0	0	0	0	0	Therapeutic	Yes	Water	Yes	Government Veterinarian	Yes	No	No	No
PF088	Arua	River Oli division	Adalafu	Obolokofuku	Male	Owner	50	Married	Tertiary	Yes	Upto 10 years	Egg type(Layer)	Exotics	Feed and chick seller	Intensive	Medium size(101-1000)	Once a week	Use as fertilizer	Yes	Once a week	Yes	Yes	No	No	No	Yes	Tap water	Yes	Yes	No	Government Vet Doctor	Tetracycline	1	0	0	0	0	0	0	0	Both therapeutic and preventive	Yes	Both feed and water	No	Government Veterinarian	Yes	Yes	No	Yes
PF089	Arua	Arua Hill Division	Mvara	Congo	Female	Owner	27	Married	Primary	Yes	Up to 5 years	Meat type(Broiler)	Exotics	Feed and chick seller	Intensive	Medium size(101-1000)	Monthly	Use as fertilizer	No	Twice a week	Yes	Yes	Yes	Yes	Yes	Yes	Borehole	Yes	No	No	Government Vet Doctor	Tetracycline, Tylosin	1	0	0	0	0	0	0	0	Both therapeutic and preventive	No	Both feed and water	No	Private vet	Yes	No	No	Yes
PF090	Arua	Manibe	Odravu	Obopi	Female	Owner	32	Married	Informal/ Adult Education	Yes	Upto 10 years	Meat type(Broiler)	Exotics	Other poultry farm	Semi intensive	Small holder farms(>50-100)	Monthly	In pit	No	Everyday	No	Yes	No	No	Yes	No	Borehole	No	No	No	Fellow farmer	Tetracycline	1	0	0	0	0	0	0	0	Therapeutic	Yes	Water	Yes	Private vet	Yes	No	No	No
PF091	Arua	Manibe	Ombaci	Ombavu	Female	Owner	33	Married	Secondary	Yes	Up to 5 years	Dual purpose(Cross)	Cross	Other poultry farm	Semi intensive	Medium size(101-1000)	Monthly	Use as fertilizer	No	Once a week	No	Yes	No	No	Yes	No	Borehole	No	No	No	Government Vet Doctor	Tetracycline	1	0	0	0	0	0	0	0	Both therapeutic and preventive	Yes	Both feed and water	Yes	Government Veterinarian	Yes	No	No	No
PF092	Arua	Manibe	Ewadri	Alia	Female	Owner	29	Married	Secondary	Yes	Up to 5 years	Meat type(Broiler)	Exotics	Feed and chick seller	Intensive	Medium size(101-1000)	Monthly	In pit	No	Twice a week	Yes	Yes	No	No	Yes	Yes	Borehole	No	No	No	Government Vet Doctor	Tetracycline	1	0	0	0	0	0	0	0	Both therapeutic and preventive	Yes	Both feed and water	No	Government Veterinarian	Yes	No	No	Yes
PF093	Arua	Manibe	Eleku	Alia	Male	Owner	40	Married	Secondary	No	Less than a year	Meat type(Broiler)	Exotics	Feed and chick seller	Semi intensive	Small holder farms(>50-100)	Monthly	In pit	No	Monthly	No	Yes	No	No	Yes	No	Borehole	Yes	No	No	Government Vet Doctor	Tetracycline	1	0	0	0	0	0	0	0	Both therapeutic and preventive	Yes	Both feed and water	No	Government Veterinarian	Yes	No	No	Yes
PF094	Arua	Manibe	Eleku	adravu	Female	Owner	37	Married	Secondary	Yes	Up to 5 years	Dual purpose(Cross)	Cross	Feed and chick seller	Semi intensive	Small holder farms(>50-100)	Monthly	Use as fertilizer	No	Once a week	No	Yes	No	No	Yes	No	Tap water	No	No	No	Government Vet Doctor	Tetracycline	1	0	0	0	0	0	0	0	Both therapeutic and preventive	Yes	Both feed and water	No	Government Veterinarian	Yes	No	No	No
PF095	Arua	Manibe	Eleku	adravu	Female	Owner	36	Married	Primary	No	Less than a year	Dual purpose(Cross)	Cross	Other poultry farm	Semi intensive	Small holder farms(>50-100)	Monthly	Use as fertilizer	No	Once a week	No	Yes	No	No	No	No	Borehole	No	No	No	Government Vet Doctor	Tetracycline	1	0	0	0	0	0	0	0	Prophlactic	Yes	Water	Yes	Government Veterinarian	Yes	No	No	No
PF096	Arua	Manibe	Ombaci	Ombavu	Male	Owner	33	Married	Secondary	Yes	Up to 5 years	Dual purpose(Cross)	Cross	Other poultry farm	Intensive	Small holder farms(>50-100)	Monthly	Use as fertilizer	No	Monthly	No	Yes	No	No	No	No	Borehole	No	No	No	Government Vet Doctor	Tetracycline	1	0	0	0	0	0	0	0	Prophlactic	Yes	Water	No	Government Veterinarian	Yes	No	No	No
PF097	Arua	Manibe	Ombaci	Abira Aluru	Female	Owner	31	Married	Secondary	Yes	Up to 5 years	Dual purpose(Cross)	Cross	Other poultry farm	Intensive	Small holder farms(>50-100)	Monthly	In pit	No	Once a week	No	Yes	No	No	No	No	Tap water	No	No	No	Government Vet Doctor	Tetracycline	1	0	0	0	0	0	0	0	Prophlactic	Yes	Water	Yes	Private vet	Yes	No	No	No
PF098	Arua	Manibe	Ombaci	Abira Aluru	Male	Owner	39	Married	Secondary	Yes	Up to 5 years	Dual purpose(Cross)	Cross	Other poultry farm	Semi intensive	Small holder farms(>50-100)	When stock sold	Use as fertilizer	No	Once a week	No	Yes	No	No	Yes	No	Tap water	No	No	Yes	Private Vet Doctor	Tetracycline	1	0	0	0	0	0	0	0	Prophlactic	Yes	Water	Yes	Private vet	Yes	No	No	No
PF099	Arua	Manibe	Ewadri	Alia	Male	Owner	28	Married	Secondary	Yes	More than 10 years	Dual purpose(Cross)	Cross	Feed and chick seller	Semi intensive	Medium size(101-1000)	Monthly	Bag and sell	Yes	Everyday	Yes	Yes	Yes	No	Yes	Yes	Tap water	Yes	No	No	Private Vet Doctor	Tetracycline, Enrofloxacin	1	0	0	1	0	0	0	0	Prophlactic	Yes	Both feed and water	Yes	Pharmacy	Yes	Yes	No	No
PF100	Arua	Manibe	Ewadri	Buka-alivu	Male	Owner	24	Married	Tertiary	Yes	More than 10 years	Meat type(Broiler)	Cross	Feed and chick seller	Intensive	Large size(>1000)	Monthly	Bag and sell	Yes	Everyday	Yes	Yes	Yes	No	No	Yes	Tap water	Yes	No	Yes	Private Vet Doctor	Tetracycline, Enrofloxacin	1	0	0	1	0	0	0	0	Both therapeutic and preventive	Yes	Both feed and water	No	Pharmacy	Yes	Yes	Yes	No
PF101	Arua	River Oli division	Adalafu	Obolokofuku	Female	Owner	38	Married	Tertiary	No	Upto 10 years	Meat type(Broiler)	Exotics	Feed and chick seller	Intensive	Medium size(101-1000)	Monthly	Bag and sell	Yes	Once a week	Yes	Yes	Yes	Yes	Yes	Yes	Tap water	Yes	Yes	Yes	Private Vet Doctor	Tetracycline	1	0	0	0	0	0	0	0	Both therapeutic and preventive	Yes	Both feed and water	No	Pharmacy	Yes	Yes	Yes	Yes
PF102	Arua	River Oli division	Pangisa	Baruku	Female	Owner	40	Married	Tertiary	No	Upto 10 years	Egg type(Layer)	Exotics	Feed and chick seller	Semi intensive	Medium size(101-1000)	Monthly	Bag and sell	Yes	Everyday	Yes	Yes	Yes	No	No	Yes	Tap water	Yes	Yes	Yes	Private Vet Doctor	Tetracycline, Sulfadimidine	1	0	1	0	0	0	0	0	Both therapeutic and preventive	No	Both feed and water	No	Pharmacy	Yes	Yes	Yes	Yes
PF103	Arua	Arivu	Awika	Etori	Female	Owner	27	Married	Primary	Yes	Up to 5 years	Dual purpose(Cross)	Cross	Other poultry farm	Intensive	Small holder farms(>50-100)	Monthly	Use as fertilizer	No	Once a week	No	Yes	No	No	No	No	Borehole	No	No	No	Government Vet Doctor	Not remembered	0	0	0	0	0	0	0	0	Therapeutic	Yes	Water	No	Private vet	No	N/A	No	No
PF104	Arua	Arivu	Omoo	Aciba	Female	Owner	50	Married	Primary	Yes	Up to 5 years	Dual purpose(Cross)	Cross	Other poultry farm	Semi intensive	Small holder farms(>50-100)	When stock sold	Use as fertilizer	No	Once a week	No	Yes	No	No	Yes	No	Borehole	No	No	No	Private Vet Doctor	Tetracycline, Erythromycine	1	0	0	0	0	0	0	0	Both therapeutic and preventive	No	Water	No	Private vet	No	N/A	No	No
PF105	Arua	Arivu	Ulupi	Okavu	Male	Owner	41	Married	Secondary	Yes	Up to 5 years	Dual purpose(Cross)	Cross	Other poultry farm	Semi intensive	Small holder farms(>50-100)	When stock sold	Use as fertilizer	No	Twice a week	No	Yes	No	No	Yes	No	Borehole	No	No	No	Fellow farmer	Tetracycline	1	0	0	0	0	0	0	0	Therapeutic	No	Water	Yes	Private vet	No	N/A	No	No
PF106	Arua	Arivu	Pajuru	Ombaci	Female	Owner	36	Married	Primary	Yes	Up to 5 years	Dual purpose(Cross)	Cross	Other poultry farm	Semi intensive	Small holder farms(>50-100)	When stock sold	Use as fertilizer	No	Once a week	No	Yes	No	No	Yes	No	Borehole	No	No	No	Fellow farmer	Tetracycline, Cotrimoxazole	1	1	0	0	0	0	0	0	Prophlactic	Yes	Water	Yes	Private vet	Yes	No	No	Yes
PF107	Arua	Arivu	Ombavu	Egara	Male	Owner	42	Married	Secondary	Yes	Upto 10 years	Dual purpose(Cross)	Cross	Other poultry farm	Semi intensive	Small holder farms(>50-100)	When stock sold	Use as fertilizer	No	Twice a week	No	Yes	No	No	Yes	No	Borehole	No	No	No	Government Vet Doctor	Tetracycline	1	0	0	0	0	0	0	0	Prophlactic	Yes	Both feed and water	Yes	Government Veterinarian	Yes	No	No	Yes
PF108	Arua	Arivu	Ombavu	Egara	Female	Owner	56	Single	Primary	Yes	More than 10 years	Dual purpose(Cross)	Cross	Other poultry farm	Intensive	Small holder farms(>50-100)	When stock sold	Use as fertilizer	No	Once a week	Yes	Yes	Yes	No	Yes	Yes	Borehole	No	No	No	Private Vet Doctor	Tetracycline	1	0	0	0	0	0	0	0	Prophlactic	Yes	Water	Yes	Private vet	Yes	Yes	No	Yes
PF109	Arua	Arivu	Ombavu	Egara	Female	Owner	56	Single	Primary	Yes	Up to 5 years	Dual purpose(Cross)	Cross	Other poultry farm	Semi intensive	Small holder farms(>50-100)	When stock sold	Use as fertilizer	No	Once a week	No	Yes	No	No	Yes	No	Borehole	No	No	No	Fellow farmer	Tetracycline	1	0	0	0	0	0	0	0	Prophlactic	Yes	Water	Yes	Private vet	No	N/A	No	No
PF110	Arua	Arivu	Ombavu	Egara	Female	Owner	35	Married	Primary	Yes	Up to 5 years	Dual purpose(Cross)	Cross	Other poultry farm	Semi intensive	Small holder farms(>50-100)	When stock sold	Use as fertilizer	No	Twice a week	No	Yes	No	No	Yes	No	Borehole	No	No	No	Private Vet Doctor	Tetracycline	1	0	0	0	0	0	0	0	Prophlactic	No	Water	Yes	Private vet	Yes	No	No	No
PF111	Arua	Arivu	Ulupi	Okavu	Male	Owner	34	Married	Informal/ Adult Education	Yes	Upto 10 years	Dual purpose(Cross)	Native	On farm	Free range	Small holder farms(>50-100)	Everyday	In pit	No	Everyday	No	No	No	No	No	No	Well	No	No	No	Fellow farmer	Tetracycline	1	0	0	0	0	0	0	0	Prophlactic	No	Water	Yes	Pharmacy	Yes	No	No	No
PF112	Arua	Arivu	Pajuru	Ombaci	Female	Manager	28	Married	Tertiary	Yes	Upto 10 years	Egg type(Layer)	Exotics	Feed and chick seller	Intensive	Large size(>1000)	Everyday	Bag and sell	Yes	Everyday	Yes	Yes	Yes	No	No	Yes	Tap water	Yes	No	Yes	Government Vet Doctor	Tetracycline, Erythromycine	1	0	0	0	0	0	0	0	Therapeutic	Yes	Both feed and water	Yes	Pharmacy	Yes	Yes	Yes	Yes
PF113	Arua	Dadamu	Oduluba	Mvara	Male	Manager	23	Married	Tertiary	No	Upto 10 years	Meat type(Broiler)	Exotics	Feed and chick seller	Intensive	Medium size(101-1000)	Twice a week	Use as fertilizer	Yes	Everyday	Yes	Yes	Yes	No	Yes	Yes	Tap water	Yes	No	Yes	Government Vet Doctor	Tetracycline, Collistin, erythromycine	1	0	0	0	0	1	0	0	Both therapeutic and preventive	Yes	Both feed and water	Yes	Government Veterinarian	Yes	Yes	Yes	Yes
PF114	Arua	Dadamu	Oduluba	Mvara	Male	Owner	63	Married	Tertiary	Yes	Up to 5 years	Dual purpose(Cross)	Cross	Feed and chick seller	Semi intensive	Small holder farms(>50-100)	Once a week	Use as fertilizer	Yes	Twice a week	Yes	Yes	No	No	Yes	Yes	Tap water	Yes	No	No	Government Vet Doctor	Tetracycline, Collistin, erythromycine, Sulfamidine	1	0	1	0	0	1	0	0	Prophlactic	Yes	Water	Yes	Government Veterinarian	Yes	Yes	Yes	Yes
PF115	Arua	Adumi	Ombaci	Ekaraka	Male	Owner	30	Married	Tertiary	Yes	Upto 10 years	Meat type(Broiler)	Exotics	Feed and chick seller	Intensive	Medium size(101-1000)	Monthly	Use as fertilizer	Yes	Twice a week	Yes	Yes	Yes	No	No	Yes	Tap water	No	No	No	Government Vet Doctor	Tetracycline, Collistin, erythromycine	1	0	0	0	0	1	0	0	Prophlactic	No	Both feed and water	No	Pharmacy	No	N/A	No	Yes
PF116	Arua	Adumi	Mite	Alivu	Male	Owner	31	Married	Tertiary	No	Up to 5 years	Dual purpose(Cross)	Cross	Feed and chick seller	Semi intensive	Small holder farms(>50-100)	Monthly	Use as fertilizer	No	Once a week	No	Yes	No	No	No	No	Tap water	No	No	No	Private Vet Doctor	Tetracycline, Enrofloxacin	1	0	0	1	0	0	0	0	Both therapeutic and preventive	No	Both feed and water	No	Pharmacy	Yes	No	No	Yes
PF117	Arua	Adumi	Anyara	Omoo	Male	Owner	33	Married	Tertiary	No	Upto 10 years	Meat type(Broiler)	Exotics	Feed and chick seller	Intensive	Small holder farms(>50-100)	Monthly	Use as fertilizer	No	Twice a week	No	Yes	No	No	No	Yes	Borehole	No	No	No	Private Vet Doctor	Tetracycline, Enrofloxacin	1	0	0	1	0	0	0	0	Both therapeutic and preventive	No	Both feed and water	No	Private vet	Yes	No	No	Yes
PF118	Arua	Adumi	Kati	Pajuru	Male	Owner	38	Married	Tertiary	No	Up to 5 years	Dual purpose(Cross)	Cross	Other poultry farm	Semi intensive	Small holder farms(>50-100)	Monthly	Use as fertilizer	No	Once a week	No	Yes	No	Yes	Yes	No	Borehole	No	No	No	Private Vet Doctor	Tetracycline, Collistin, erythromycine, Sulfamidine	1	0	1	0	0	1	0	0	Both therapeutic and preventive	Yes	Both feed and water	No	Private vet	No	N/A	No	No
PF119	Arua	Adumi	Kati	Pajuru	Female	Owner	36	Married	Tertiary	No	Upto 10 years	Meat type(Broiler)	Exotics	Feed and chick seller	Intensive	Small holder farms(>50-100)	Monthly	Use as fertilizer	Yes	Once a week	No	Yes	No	Yes	Yes	No	Borehole	Yes	No	No	Private Vet Doctor	Tetracycline, Collistin, erythromycine, Sulfamidine	1	0	1	0	0	1	0	0	Both therapeutic and preventive	No	Both feed and water	No	Private vet	No	N/A	No	Yes
PF120	Arua	Adumi	Mite	Alivu	Female	Owner	39	Married	Tertiary	No	Up to 5 years	Meat type(Broiler)	Exotics	Feed and chick seller	Intensive	Small holder farms(>50-100)	Monthly	Use as fertilizer	No	Monthly	No	Yes	No	No	Yes	Yes	Borehole	Yes	No	Yes	Private Vet Doctor	Enrofloxacin, tetracycline	1	0	0	1	0	0	0	0	Prophlactic	No	Water	No	Pharmacy	Yes	Yes	No	No
PF121	Arua	Aroi	Alivu	Alivu	Male	Owner	34	Married	Tertiary	No	Up to 5 years	Dual purpose(Cross)	Cross	Other poultry farm	Semi intensive	Small holder farms(>50-100)	Monthly	Use as fertilizer	No	Once a week	No	Yes	No	No	No	Yes	Borehole	No	No	No	Government Vet Doctor	Sulfadimidine	0	0	1	0	0	0	0	0	Therapeutic	Yes	Water	Yes	Private vet	Yes	No	No	No
PF122	Arua	Aroi	Bura	Okabi	Female	Owner	26	Married	Tertiary	No	Up to 5 years	Dual purpose(Cross)	Cross	Feed and chick seller	Semi intensive	Small holder farms(>50-100)	When stock sold	Use as fertilizer	No	Once a week	No	Yes	No	No	Yes	No	Borehole	No	No	No	Government Vet Doctor	Tetracycline	1	0	0	0	0	0	0	0	Prophlactic	Yes	Water	No	Government Veterinarian	Yes	No	No	No
PF123	Arua	Pajulu	Pokea	Luluwiri	Female	Owner	37	Married	Tertiary	No	More than 10 years	Meat type(Broiler)	Exotics	Other poultry farm	Intensive	Small holder farms(>50-100)	When stock sold	Use as fertilizer	No	Monthly	No	Yes	No	No	Yes	No	Borehole	No	No	No	Private Vet Doctor	Tetracycline, Sulfadimidine	1	0	1	0	0	0	0	0	Both therapeutic and preventive	No	Water	No	Private vet	Yes	No	No	No
PF124	Arua	Pajulu	Pokea	Luluwiri	Male	Owner	23	Single	Tertiary	No	Up to 5 years	Dual purpose(Cross)	Cross	Other poultry farm	Semi intensive	Small holder farms(>50-100)	When stock sold	In pit	No	Everyday	No	Yes	No	Yes	No	Yes	Borehole	No	No	No	Private Vet Doctor	Erythromycin	0	0	0	0	0	0	0	0	Therapeutic	Yes	Water	Yes	Private vet	Yes	No	No	Yes
PF125	Arua	Pajulu	Pokea	Luluwiri	Male	Owner	31	Married	Tertiary	No	Upto 10 years	Dual purpose(Cross)	Native	On farm	Semi intensive	Small holder farms(>50-100)	Twice a week	In pit	No	Twice a week	No	No	No	No	Yes	No	Borehole	No	No	No	Fellow farmer	Tetracycline, Sulfadimidine	1	0	1	0	0	0	0	0	Both therapeutic and preventive	No	Water	Yes	Private vet	Yes	No	No	No
PF126	Arua	Pajulu	Driwala	Okalimbe	Female	Owner	32	Married	Primary	Yes	Up to 5 years	Dual purpose(Cross)	Cross	Feed and chick seller	Intensive	Medium size(101-1000)	Twice a week	Use as fertilizer	No	Everyday	Yes	Yes	Yes	No	No	Yes	Borehole	Yes	No	No	Private Vet Doctor	Enrofloxacin	0	0	0	1	0	0	0	0	Therapeutic	Yes	Water	No	Private vet	No	N/A	No	Yes
PF127	Arua	Pajulu	Adalafu	Okaliba	Female	Owner	39	Married	Tertiary	Yes	Upto 10 years	Dual purpose(Cross)	Cross	Other poultry farm	Intensive	Small holder farms(>50-100)	Once a week	Use as fertilizer	No	Twice a week	No	Yes	No	No	No	No	Borehole	No	No	No	Fellow farmer	Trimethoprim, Sulfadimidine	0	0	1	0	0	0	0	1	Therapeutic	Yes	Water	Yes	Pharmacy	Yes	No	No	No
PF128	Arua	Pajulu	Etori	Ayivu	Male	Owner	37	Married	Tertiary	No	More than 10 years	Dual purpose(Cross)	Native	On farm	Semi intensive	Small holder farms(>50-100)	Once a week	In pit	No	Monthly	No	Yes	No	No	No	No	Tap water	No	No	No	Government Vet Doctor	Tetracycline, Sulfadimidine	1	0	1	0	0	0	0	0	Prophlactic	No	Water	Yes	Government Veterinarian	No	N/A	No	No
PF129	Arua	Pajulu	Komite	Buraa	Male	Owner	34	Married	Tertiary	No	Upto 10 years	Dual purpose(Cross)	Native	On farm	Free range	Small holder farms(>50-100)	Everyday	Use as fertilizer	No	Everyday	No	No	No	No	Yes	No	Borehole	Yes	No	No	Government Vet Doctor	Tetracycline, Sulfadimidine	1	0	1	0	0	0	0	0	Prophlactic	No	Water	Yes	Pharmacy	Yes	No	No	Yes
PF130	Arua	Pajulu	Komite	Mission	Female	Owner	26	Married	Informal/ Adult Education	Yes	Up to 5 years	Dual purpose(Cross)	Native	On farm	Free range	Small holder farms(>50-100)	Everyday	In pit	No	Everyday	No	No	No	No	No	No	Borehole	No	No	No	Government Vet Doctor	Tetracycline, Sulfadimidine	1	0	1	0	0	0	0	0	Prophlactic	No	Water	Yes	Government Veterinarian	Yes	No	No	No
PF131	Arua	Arua Hill Division	Awindiri	Niva	Female	Owner	29	Married	Tertiary	Yes	Upto 10 years	Dual purpose(Cross)	Cross	Feed and chick seller	Semi intensive	Medium size(101-1000)	Monthly	Bag and sell	Yes	Once a week	Yes	Yes	Yes	No	Yes	Yes	Tap water	Yes	Yes	No	Government Vet Doctor	Tetracycline, Sulfadimidine	1	0	1	0	0	0	0	0	Both therapeutic and preventive	No	Both feed and water	No	Pharmacy	Yes	Yes	No	Yes
PF132	Arua	Arua Hill Division	Awindiri	Niva	Female	Owner	50	Single	Tertiary	Yes	Upto 10 years	Dual purpose(Cross)	Cross	Feed and chick seller	Intensive	Medium size(101-1000)	Monthly	Bag and sell	Yes	Twice a week	Yes	Yes	Yes	No	Yes	Yes	Tap water	Yes	Yes	No	Government Vet Doctor	Sulfadimidine	0	0	1	0	0	0	0	0	Both therapeutic and preventive	Yes	Water	No	Pharmacy	Yes	Yes	No	Yes
PF133	Arua	Arua Hill Division	Awindiri	Niva	Female	Owner	30	Married	Secondary	Yes	Up to 5 years	Dual purpose(Cross)	Cross	Feed and chick seller	Intensive	Medium size(101-1000)	Monthly	Bag and sell	Yes	Everyday	Yes	Yes	Yes	No	Yes	Yes	Tap water	Yes	Yes	No	Government Vet Doctor	Tetracycline, Sulfadimidine	1	0	1	0	0	0	0	0	Both therapeutic and preventive	No	Both feed and water	No	Pharmacy	Yes	Yes	No	No
PF134	Arua	Arua Hill Division	Awindiri	Nsambia	Female	Owner	22	Married	Informal/ Adult Education	Yes	Up to 5 years	Dual purpose(Cross)	Cross	Feed and chick seller	Intensive	Medium size(101-1000)	Monthly	Bag and sell	No	Twice a week	Yes	Yes	No	No	Yes	Yes	Tap water	Yes	No	No	Private Vet Doctor	Tetracycline	1	0	0	0	0	0	0	0	Both therapeutic and preventive	Yes	Both feed and water	No	Pharmacy	Yes	Yes	No	Yes
PF135	Arua	Arua Hill Division	Awindiri	Nsambia	Male	Owner	38	Married	Tertiary	Yes	Up to 5 years	Dual purpose(Cross)	Cross	Feed and chick seller	Semi intensive	Medium size(101-1000)	Monthly	Use as fertilizer	No	Once a week	Yes	Yes	No	No	Yes	Yes	Tap water	No	Yes	No	Private Vet Doctor	Tetracycline, Sulfadimidine, Cotrimoxazole	1	1	1	0	0	0	0	0	Both therapeutic and preventive	No	Both feed and water	No	Pharmacy	Yes	No	No	Yes
PF136	Arua	Arua Hill Division	Bazaar	Hospital	Female	Manager	23	Married	Primary	Yes	Up to 5 years	Dual purpose(Cross)	Cross	Feed and chick seller	Intensive	Medium size(101-1000)	Monthly	Use as fertilizer	No	Once a week	No	Yes	No	No	Yes	Yes	Tap water	Yes	Yes	No	Private Vet Doctor	Erythromycin, Tetracycline, Streptomycin, Colistin	1	0	0	0	0	1	0	0	Both therapeutic and preventive	Yes	Both feed and water	No	Pharmacy	Yes	No	No	Yes
PF137	Arua	Arua Hill Division	Bazaar	Hospital	Female	Owner	60	Single	Informal/ Adult Education	Yes	More than 10 years	Dual purpose(Cross)	Cross	Feed and chick seller	Semi intensive	Small holder farms(>50-100)	Monthly	Use as fertilizer	Yes	Twice a week	No	Yes	No	No	Yes	Yes	Tap water	No	No	No	Government Vet Doctor	Erythromycin, Tetracycline, Streptomycin, Colistin, Sulfadimidine	1	0	1	0	0	1	0	0	Both therapeutic and preventive	No	Both feed and water	No	Pharmacy	Yes	No	No	No
PF138	Arua	Arua Hill Division	Mvara	Ociba	Female	Owner	39	Married	Secondary	No	Upto 10 years	Dual purpose(Cross)	Native	Other poultry farm	Semi intensive	Small holder farms(>50-100)	Monthly	Use as fertilizer	Yes	Once a week	No	Yes	No	No	Yes	No	Tap water	No	No	No	Government Vet Doctor	Collistin, Ampicillin	0	0	0	0	0	1	1	0	Therapeutic	Yes	Water	Yes	Pharmacy	Yes	No	No	Yes
PF139	Arua	Oluko	Nyio	Nyio	Female	Owner	32	Married	Tertiary	Yes	Less than a year	Meat type(Broiler)	Exotics	Feed and chick seller	Intensive	Small holder farms(>50-100)	Monthly	In pit	No	Monthly	No	Yes	No	No	Yes	Yes	Tap water	No	Yes	Yes	Government Vet Doctor	Cotrimoxazole	0	1	0	0	0	0	0	0	Therapeutic	Yes	Water	No	Pharmacy	Yes	No	No	No
PF140	Arua	Oluko	Nyio	Muni	Female	Owner	28	Married	Secondary	Yes	Upto 10 years	Meat type(Broiler)	Exotics	Feed and chick seller	Intensive	Medium size(101-1000)	Monthly	Use as fertilizer	No	Monthly	Yes	Yes	No	No	Yes	Yes	Borehole	No	No	No	Government Vet Doctor	Erythromycin, Tetracycline, Streptomycin, Colistin, Sulfadimidine	1	0	1	0	0	1	0	0	Both therapeutic and preventive	Yes	Both feed and water	No	Pharmacy	Yes	No	No	No
PF141	Arua	Dadamu	Tanganyika	Tanganyika	Female	Owner	45	Single	Primary	Yes	Less than a year	Dual purpose(Cross)	Cross	Other poultry farm	Intensive	Small holder farms(>50-100)	Monthly	Use as fertilizer	No	Once a week	No	Yes	No	No	No	No	Borehole	No	No	No	Private Vet Doctor										Therapeutic	Yes	Water	No	Pharmacy	Yes	No	No	Yes
PF142	Arua	River Oli division	Pangisa	Baruku	Female	Owner	27	Married	Tertiary	No	Less than a year	Dual purpose(Cross)	Cross	Other poultry farm	Semi intensive	Small holder farms(>50-100)	Monthly	In pit	Yes	Twice a week	No	Yes	No	No	Yes	No	Tap water	Yes	Yes	No	Government Vet Doctor	Erythromycin	0	0	0	0	0	0	0	0	Therapeutic	Yes	Water	Yes	Government Veterinarian	Yes	No	No	No
PF143	Arua	River Oli division	Adalafu	Obolokofuku	Male	Owner	50	Married	Tertiary	Yes	Upto 10 years	Egg type(Layer)	Exotics	Feed and chick seller	Intensive	Medium size(101-1000)	Once a week	Use as fertilizer	Yes	Once a week	Yes	Yes	No	No	No	Yes	Tap water	Yes	Yes	No	Government Vet Doctor	Tetracycline	1	0	0	0	0	0	0	0	Both therapeutic and preventive	Yes	Both feed and water	No	Government Veterinarian	Yes	Yes	No	Yes
PF144	Arua	Aroi	Aroi	Aroi	Female	Owner	27	Married	Primary	Yes	Up to 5 years	Meat type(Broiler)	Exotics	Feed and chick seller	Intensive	Medium size(101-1000)	Monthly	Use as fertilizer	No	Twice a week	Yes	Yes	Yes	Yes	Yes	Yes	Borehole	Yes	No	No	Government Vet Doctor	Tetracycline, Tylosin	1	0	0	0	0	0	0	0	Both therapeutic and preventive	No	Both feed and water	No	Private vet	Yes	No	No	Yes
PF145	Arua	Aroi	Aliba	Ojep	Female	Owner	32	Married	Informal/ Adult Education	Yes	Upto 10 years	Meat type(Broiler)	Exotics	Other poultry farm	Semi intensive	Small holder farms(>50-100)	Monthly	In pit	No	Everyday	No	Yes	No	No	Yes	No	Borehole	No	No	No	Fellow farmer	Tetracycline	1	0	0	0	0	0	0	0	Therapeutic	Yes	Water	Yes	Private vet	Yes	No	No	No
PF146	Arua	Aroi	Alivu	Alivu	Female	Owner	33	Married	Secondary	Yes	Up to 5 years	Dual purpose(Cross)	Cross	Other poultry farm	Semi intensive	Medium size(101-1000)	Monthly	Use as fertilizer	No	Once a week	No	Yes	No	No	Yes	No	Borehole	No	No	No	Government Vet Doctor	Tetracycline	1	0	0	0	0	0	0	0	Both therapeutic and preventive	Yes	Both feed and water	Yes	Government Veterinarian	Yes	No	No	No
PF147	Arua	Aroi	Bura	Okabi	Female	Owner	29	Married	Secondary	Yes	Up to 5 years	Meat type(Broiler)	Exotics	Feed and chick seller	Intensive	Medium size(101-1000)	Monthly	In pit	No	Twice a week	Yes	Yes	No	No	Yes	Yes	Borehole	No	No	No	Government Vet Doctor	Tetracycline	1	0	0	0	0	0	0	0	Both therapeutic and preventive	Yes	Both feed and water	No	Government Veterinarian	Yes	No	No	Yes
PF148	Arua	Aroi	Michu	Michu	Male	Owner	40	Married	Secondary	No	Less than a year	Meat type(Broiler)	Exotics	Feed and chick seller	Semi intensive	Small holder farms(>50-100)	Monthly	In pit	No	Monthly	No	Yes	No	No	Yes	No	Borehole	Yes	No	No	Government Vet Doctor	Tetracycline	1	0	0	0	0	0	0	0	Both therapeutic and preventive	Yes	Both feed and water	No	Government Veterinarian	Yes	No	No	Yes
PF149	Arua	Aroi	Bura	Okabi	Female	Owner	37	Married	Secondary	Yes	Up to 5 years	Dual purpose(Cross)	Cross	Feed and chick seller	Semi intensive	Small holder farms(>50-100)	Monthly	Use as fertilizer	No	Once a week	No	Yes	No	No	Yes	No	Tap water	No	No	No	Government Vet Doctor	Tetracycline	1	0	0	0	0	0	0	0	Both therapeutic and preventive	Yes	Both feed and water	No	Government Veterinarian	Yes	No	No	No
PF150	Arua	Aroi	Bura	Okabi	Female	Owner	36	Married	Primary	No	Less than a year	Dual purpose(Cross)	Cross	Other poultry farm	Semi intensive	Small holder farms(>50-100)	Monthly	Use as fertilizer	No	Once a week	No	Yes	No	No	No	No	Borehole	No	No	No	Government Vet Doctor	Tetracycline	1	0	0	0	0	0	0	0	Prophlactic	Yes	Water	Yes	Government Veterinarian	Yes	No	No	No
PF151	Arua	Aroi	Bura	Bura	Male	Owner	33	Married	Secondary	Yes	Up to 5 years	Dual purpose(Cross)	Cross	Other poultry farm	Intensive	Small holder farms(>50-100)	Monthly	Use as fertilizer	No	Monthly	No	Yes	No	No	No	No	Borehole	No	No	No	Government Vet Doctor	Tetracycline	1	0	0	0	0	0	0	0	Prophlactic	Yes	Water	No	Government Veterinarian	Yes	No	No	No
PF152	Arua	Vurra	Kuluva	Etori	Female	Manager	34	Married	Tertiary	Yes	More than 10 years	Egg type(Layer)	Exotics	Feed and chick seller	Intensive	Medium size(101-1000)	Monthly	Use as fertilizer	Yes	Monthly	Yes	Yes	Yes	Yes	Yes	Yes	Tap water	Yes	Yes	No	Private Vet Doctor	Tetracycline, Sulfadimidine	1	0	1	0	0	0	0	0	Both therapeutic and preventive	No	Water	No	Pharmacy	Yes	Yes	No	Yes
PF153	Arua	Dadamu	Tanganyika	Oli A	Male	Owner	36	Married	Secondary	Yes	Up to 5 years	Dual purpose(Cross)	Cross	Feed and chick seller	Intensive	Small holder farms(>50-100)	Once a week	Use as fertilizer	No	Once a week	No	No	No	No	No	Yes	Tap water	Yes	Yes	No	Government Vet Doctor	Tetracycline	1	0	0	0	0	0	0	0	Both therapeutic and preventive	Yes	Both feed and water	No	Government Veterinarian	No	Yes	No	No
PF154	Arua	Dadamu	Tanganyika	Oli C	Female	Owner	32	Married	Tertiary	No	Up to 5 years	Dual purpose(Cross)	Cross	Other poultry farm	Semi intensive	Small holder farms(>50-100)	Monthly	Use as fertilizer	No	Monthly	No	No	No	No	No	Yes	Borehole	Yes	Yes	No	Private Vet Doctor	Tetracycline, Enrolfloxacin, Sulfadimidine	1	0	1	1	0	0	0	0	Therapeutic	No	Both feed and water	No	Pharmacy	No	N/A	No	No
PF155	Arua	Aroi	Alivu	Alivu	Female	Manager	20	Single	Secondary	No	Less than a year	Dual purpose(Cross)	Native	Other poultry farm	Semi intensive	Small holder farms(>50-100)	Once a week	Use as fertilizer	No	Once a week	No	No	No	Yes	No	Yes	Tap water	Yes	No	No	Private Vet Doctor	Tetracycline	1	0	0	0	0	0	0	0	Both therapeutic and preventive	Yes	Water	Yes	Pharmacy	Yes	Yes	No	Yes
PF156	Arua	Aroi	Bura	Bura	Female	Owner	44	Married	Tertiary	No	Up to 5 years	Dual purpose(Cross)	Cross	Other poultry farm	Semi intensive	Small holder farms(>50-100)	Once a week	Use as fertilizer	No	Monthly	No	No	No	No	No	No	Borehole	Yes	Yes	No	Fellow farmer	Sulfadimidine	0	0	1	0	0	0	0	0	Prophlactic	No	Water	No	Government Veterinarian	No	N/A	No	No
PF157	Arua	Adumi	Ewuata	Ewuata	Male	Owner	50	Married	Tertiary	Yes	More than 10 years	Meat type(Broiler)	Exotics	Feed and chick seller	Intensive	Medium size(101-1000)	Monthly	Bag and sell	Yes	Monthly	Yes	Yes	No	Yes	Yes	Yes	Borehole	Yes	No	No	Private Vet Doctor	Sulfadimidine, Doxycycline	0	0	1	0	1	0	0	0	Both therapeutic and preventive	No	Both feed and water	No	Pharmacy	Yes	Yes	No	Yes
PF158	Arua	Arua Hill Division	Awindiri	Awindiri cell	Female	Owner	55	Married	Tertiary	No	Up to 5 years	Meat type(Broiler)	Cross	Feed and chick seller	Intensive	Medium size(101-1000)	Monthly	Use as fertilizer	Yes	Monthly	Yes	Yes	No	No	Yes	Yes	Tap water	Yes	Yes	No	Private Vet Doctor	Tetracycline	1	0	0	0	0	0	0	0	Prophlactic	Yes	Both feed and water	No	Pharmacy	Yes	Yes	No	No
[truncated: 31 more columns]
